# Supplementary material for: Comprehensive Analysis of the Immune and Prognostic Implication of COL6A6 in Lung Adenocarcinoma
Source: Front Oncol. 2021 Feb 26;11:633420. doi: 10.3389/fonc.2021.633420 (PMC7968342; doi:10.3389/fonc.2021.633420)
Supplement: Supplementary Table 1 — Clinical characteristics data of dataset GSE26939. [file Table_1.xlsx]

## Sheet: Supplementary Table 1 Clinical 
Supplementary Table 1 Clinical characteristics data of dataset GSE26939
ID	age (90=greater than or equal to 90)	Sex	smoking_status(0=nonsmoker,1=smoker)	pack_years	Stage	grade	tumor_percent	marked_lymphocytes	adenosquamous_content (0='no', 1='yes')	bronchioloalveolar_content (0='no', 1='yes')	survival_months	survival_status(0='alive',1='dead')	egfr (0='wt',1='mutated')	kras (0='wt',1='mutated')	tp53 (0='wt',1='mutated')	stk11 (0='wt',1='mutated')	fibrosis_percent	sex	stage
GSM663284	68	M	Smoker	30	IA	3	100	0	0	0	43.6632	1	0	0	1	1	NULL	NULL	NULL
GSM663285	68	M	Smoker	100	NULL	3	100	0	0	0	17.9713	1	NULL	NULL	NULL	NULL	NULL	NULL	NULL
GSM663286	55	M	Smoker	80	IA	3	100	0	0	0	5.32238	0	0	0	0	0	NULL	NULL	NULL
GSM663287	79	F	Smoker	80	IA	2	100	0	0	0	12.5832	1	0	0	0	0	NULL	NULL	NULL
GSM663288	75	F	Smoker	NULL	IB	3	100	1	0	0	7.42505	1	0	0	1	1	NULL	NULL	NULL
GSM663289	69	M	Smoker	43.75	IIIA	3	60	0	0	0	13.8645	1	0	1	1	0	NULL	NULL	NULL
GSM663290	50	M	NeverSmoker	0	IB	1	90	0	0	0	17.8398	0	0	1	0	0	NULL	NULL	NULL
GSM663291	74	F	Smoker	13	IA	3	5	0	0	0	78.1273	0	0	0	0	0	80	NULL	NULL
GSM663292	53	NULL	Smoker	18	NULL	3	100	0	0	0	49.7084	1	1	0	0	0	NULL	F	IIIA
GSM663293	66	NULL	NeverSmoker	0	NULL	2	100	0	0	0	49.0185	1	1	0	0	0	5	F	IIB
GSM663294	56	M	Smoker	80	IIA	3	80	0	0	0	3.54825	0	0	1	0	0	NULL	NULL	NULL
GSM663295	69	F	Smoker	NULL	IB	NULL	100	0	0	1	59.9918	0	0	0	0	0	2	NULL	NULL
GSM663296	77	M	Smoker	30	IA	1	70	0	0	1	40.2464	1	0	0	0	0	NULL	NULL	NULL
GSM663297	60	M	Smoker	NULL	IIB	3	100	0	1	0	3.8768	0	0	0	0	0	NULL	NULL	NULL
GSM663298	73	F	Smoker	52	IA	2	50	0	0	1	23.0308	0	0	0	0	0	NULL	NULL	NULL
GSM663299	51	F	NeverSmoker	0	IA	NULL	100	0	0	1	20.2053	0	0	0	0	0	NULL	NULL	NULL
GSM663300	41	F	Smoker	6	IV	2	30	0	0	0	27.2033	1	0	0	0	0	NULL	NULL	NULL
GSM663301	66	M	Smoker	30	IIB	3	80	0	0	0	10.9076	1	0	0	0	0	NULL	NULL	NULL
GSM663302	54	F	Smoker	NULL	IA	1	80	0	0	0	8.93634	1	0	0	0	0	NULL	NULL	NULL
GSM663303	66	F	Smoker	NULL	NULL	2	90	0	0	0	26.0534	1	0	1	0	0	NULL	NULL	NULL
GSM663304	70	F	Smoker	100	IA	3	100	0	0	0	1.97125	1	0	1	1	0	NULL	NULL	NULL
GSM663305	75	NULL	NeverSmoker	0	NULL	2	100	0	0	0	14.0616	1	1	0	0	0	10	F	IB
GSM663306	57	F	Smoker	33	IIIA	3	100	0	0	0	156.057	0	0	1	1	0	NULL	NULL	NULL
GSM663307	46	M	Smoker	120	IA	3	90	0	0	0	39.9179	1	0	0	0	0	NULL	NULL	NULL
GSM663308	75	F	Smoker	36	IIB	3	100	0	0	0	38.5708	1	0	0	0	0	80	NULL	NULL
GSM663309	72	F	Smoker	40	IB	3	100	0	0	0	11.6304	1	0	0	0	0	NULL	NULL	NULL
GSM663310	77	F	Smoker	15	IA	2	95	0	0	0	140.255	0	0	0	0	0	NULL	NULL	NULL
GSM663311	69	NULL	Smoker	100	NULL	2	90	0	0	0	93.3388	1	0	0	1	0	NULL	M	IIB
GSM663312	65	M	Smoker	60	IIIA	NULL	95	1	0	0	40.7392	1	0	0	0	0	NULL	NULL	NULL
GSM663313	90	F	NeverSmoker	0	IIB	2	0	0	0	0	14.5544	1	0	0	0	0	NULL	NULL	NULL
GSM663314	63	M	Smoker	57	IA	2	100	0	0	0	44.0575	1	0	0	1	0	NULL	NULL	NULL
GSM663315	65	M	Smoker	NULL	IIIA	2	100	0	0	0	17.1828	1	0	1	0	0	NULL	NULL	NULL
GSM663316	56	F	Smoker	10	IB	NULL	80	0	0	0	85.1253	1	0	0	0	0	NULL	NULL	NULL
GSM663317	66	M	Smoker	30	IA	3	70	1	0	0	15.9671	1	0	0	0	0	NULL	NULL	NULL
GSM663318	66	F	Smoker	45	IB	3	100	0	0	0	86.0452	1	0	0	0	0	NULL	NULL	NULL
GSM663319	48	F	Smoker	70	IIIA	3	100	0	0	0	70.0452	1	0	1	1	0	NULL	NULL	NULL
GSM663320	74	M	Smoker	56	NULL	2	100	0	0	0	7.29363	1	0	1	0	0	NULL	NULL	NULL
GSM663321	52	M	Smoker	30	IIB	3	90	0	0	0	21.0267	1	0	0	0	0	NULL	NULL	NULL
GSM663322	61	M	Smoker	75	IB	2	100	0	0	0	27.039	1	0	0	1	0	NULL	NULL	NULL
GSM663323	64	NULL	NeverSmoker	0	NULL	2	100	0	0	0	32.9856	0	1	0	1	0	NULL	F	IIIA
GSM663324	59	M	Smoker	NULL	IB	1	98	0	0	0	102.144	0	0	0	1	1	NULL	NULL	NULL
GSM663325	53	F	Smoker	40	IIA	2	95	0	0	0	65.2813	0	0	0	0	0	NULL	NULL	NULL
GSM663326	51	M	Smoker	40	IIA	2	95	1	0	0	33.4456	1	0	0	0	0	NULL	NULL	NULL
GSM663327	65	F	Smoker	100	IA	2	NULL	0	0	0	29.9302	0	0	0	1	0	NULL	NULL	NULL
GSM663328	52	F	Smoker	45	IIIA	3	NULL	0	0	0	15.6715	0	0	0	1	0	NULL	NULL	NULL
GSM663329	57	M	Smoker	20	IB	1	NULL	0	0	0	25.5606	0	0	0	0	0	NULL	NULL	NULL
GSM663330	78	M	Smoker	NULL	IA	2	NULL	0	0	0	1.41273	0	0	0	1	1	NULL	NULL	NULL
GSM663331	65	M	Smoker	60	NULL	3	NULL	0	0	0	15.4743	0	0	0	0	0	NULL	NULL	NULL
GSM663332	85	F	NeverSmoker	0	NULL	2	NULL	0	0	0	13.1745	1	0	0	0	0	NULL	NULL	NULL
GSM663333	45	F	Smoker	33	IIIA	2	NULL	0	0	0	27.3347	0	0	0	0	0	NULL	NULL	NULL
GSM663334	80	M	Smoker	NULL	IB	2	90	0	0	0	2.62834	0	1	0	NULL	0	NULL	NULL	NULL
GSM663335	70	M	Smoker	36	IA	3	50	0	1	0	41.8563	1	NULL	0	1	NULL	10	NULL	NULL
GSM663336	49	M	Smoker	NULL	NULL	2	80	1	0	0	37.4867	1	NULL	0	0	NULL	0	NULL	NULL
GSM663337	42	F	Smoker	45	IB	NULL	95	1	1	0	74.5462	1	NULL	1	0	NULL	5	NULL	NULL
GSM663338	53	F	Smoker	20	IA	2	70	1	0	0	61.6674	1	0	1	0	1	0	NULL	NULL
GSM663339	75	NULL	NeverSmoker	0	NULL	3	90	0	0	0	35.2526	1	NULL	0	1	NULL	0	F	IB
GSM663340	79	F	Smoker	NULL	IB	2	60	0	0	0	47.5729	1	NULL	0	0	NULL	NULL	NULL	NULL
GSM663341	74	M	Smoker	50	IB	2	60	0	0	0	61.6016	1	0	1	1	0	NULL	NULL	NULL
GSM663342	43	F	Smoker	50	IA	3	30	1	0	0	99.8439	0	NULL	0	0	NULL	0	NULL	NULL
GSM663343	74	M	Smoker	50	IB	2	85	0	1	0	0.427105	1	NULL	0	1	NULL	10	NULL	NULL
GSM663344	66	M	Smoker	40	IIIA	3	60	0	0	0	41.6263	1	NULL	0	0	NULL	40	NULL	NULL
GSM663345	82	NULL	Smoker	35	NULL	2	90	0	0	0	4.79671	1	0	1	0	0	NULL	M	IB
GSM663346	63	M	Smoker	15	IIIA	2	90	0	0	0	12.6489	1	NULL	0	0	NULL	NULL	NULL	NULL
GSM663347	64	M	Smoker	80	IB	2	95	1	1	0	49.4456	1	0	0	0	0	5	NULL	NULL
GSM663348	66	F	Smoker	50	IB	3	95	1	0	0	47.5729	0	NULL	0	0	NULL	5	NULL	NULL
GSM663349	58	F	Smoker	40	IB	3	95	0	0	0	85.2567	0	NULL	1	1	NULL	5	NULL	NULL
GSM663350	69	M	Smoker	100	IIB	3	85	0	0	0	28.386	1	NULL	0	1	NULL	0	NULL	NULL
GSM663351	64	M	Smoker	5	IA	2	5	0	1	0	48.4271	0	0	0	0	1	95	NULL	NULL
GSM663352	75	F	Smoker	10	IA	2	75	1	0	0	56.2464	0	0	0	0	0	25	NULL	NULL
GSM663353	60	F	Smoker	20	IIIA	3	NULL	0	1	0	11.269	1	0	0	0	0	NULL	NULL	NULL
GSM663354	53	F	Smoker	60	IIIA	2	70	0	0	0	76.7803	0	NULL	0	1	NULL	10	NULL	NULL
GSM663355	53	M	Smoker	NULL	IB	1	77	0	0	1	66.6612	1	NULL	NULL	NULL	NULL	0	NULL	NULL
GSM663356	73	NULL	NeverSmoker	0	NULL	2	40	0	0	0	23.885	1	1	0	0	0	20	F	IIIA
GSM663357	88	F	Smoker	NULL	IA	2	80	0	0	0	21.2238	1	0	0	0	0	5	NULL	NULL
GSM663358	50	F	Smoker	NULL	IIB	2	80	0	0	0	15.8686	1	0	0	0	0	10	NULL	NULL
GSM663359	67	F	Smoker	NULL	IB	1	40	0	0	0	40.5092	0	0	0	0	0	40	NULL	NULL
GSM663360	65	M	Smoker	80	IB	3	60	0	0	0	0.131417	1	0	0	1	0	40	NULL	NULL
GSM663361	76	F	Smoker	150	NULL	3	90	0	0	0	NULL	NULL	NULL	0	0	NULL	5	NULL	NULL
GSM663362	63	NULL	NULL	NULL	NULL	2	70	0	0	0	33.4784	0	NULL	1	1	NULL	30	F	NULL
GSM663363	47	NULL	Smoker	NULL	NULL	2	95	0	0	0	58.3162	1	1	0	0	0	NULL	F	IIA
GSM663364	47	NULL	NeverSmoker	0	NULL	2	60	0	0	0	107.368	0	1	0	0	0	10	F	IB
GSM663365	67	F	Smoker	100	IA	3	70	1	0	0	66.2669	0	0	0	0	0	NULL	NULL	NULL
GSM663366	58	M	Smoker	80	IA	3	30	0	0	0	10.0205	0	0	0	0	0	70	NULL	NULL
GSM663367	46	NULL	Smoker	35	NULL	2	90	0	0	0	4.27105	0	NULL	0	1	NULL	10	M	IIIA
GSM663368	64	F	Smoker	60	IA	3	75	0	0	0	64.5257	0	0	0	1	0	NULL	NULL	NULL
GSM663369	64	M	Smoker	75	IIB	3	60	1	1	0	11.3018	1	0	0	1	0	20	NULL	NULL
GSM663370	78	F	Smoker	60	IB	2	70	0	0	0	62.5544	0	1	0	NULL	0	70	NULL	NULL
GSM663371	72	F	NULL	NULL	NULL	2	70	0	0	1	35.8768	0	NULL	0	0	NULL	30	NULL	NULL
GSM663372	50	F	Smoker	12	IB	3	35	0	0	0	32.6242	0	NULL	0	0	NULL	NULL	NULL	NULL
GSM663373	70	M	Smoker	50	IIIA	2	20	0	0	0	7.91786	1	NULL	NULL	NULL	NULL	NULL	NULL	NULL
GSM663374	62	M	Smoker	60	IIB	2	70	0	0	0	56.9035	0	0	1	0	0	10	NULL	NULL
GSM663375	64	M	Smoker	40	IIA	2	50	0	0	0	60.0575	0	NULL	1	0	NULL	NULL	NULL	NULL
GSM663376	61	F	Smoker	40	IB	2	10	0	0	0	55.2608	0	NULL	0	0	NULL	65	NULL	NULL
GSM663377	53	NULL	Smoker	15	NULL	2	30	0	0	0	4.89528	0	NULL	0	1	NULL	20	F	IIIA
GSM663378	49	M	Smoker	NULL	IV	2	60	0	0	0	11.8932	1	0	0	0	0	35	NULL	NULL
GSM663379	61	M	NeverSmoker	1	IA	2	95	0	0	0	34.9569	0	1	0	0	0	5	NULL	NULL
GSM663380	72	F	Smoker	25	NULL	2	95	1	0	0	26.2834	1	0	1	0	0	5	NULL	NULL
GSM663381	67	NULL	Smoker	25	NULL	3	100	0	0	0	8.11499	1	0	1	0	0	NULL	M	IB
GSM663382	81	F	Smoker	100	IIB	3	99	0	0	0	0.164271	1	0	0	0	0	NULL	NULL	NULL
GSM663383	76	NULL	Smoker	7	NULL	1	70	0	0	0	35.8439	0	1	0	1	0	0	F	IA
GSM663384	69	M	Smoker	NULL	IA	3	70	1	0	0	6.37372	0	0	0	0	0	NULL	NULL	NULL
GSM663385	70	M	NULL	NULL	NULL	3	NULL	0	0	0	23.2608	1	NULL	NULL	NULL	NULL	NULL	NULL	NULL
GSM663386	56	F	Smoker	43	NULL	2	NULL	0	0	0	17.0842	1	NULL	NULL	NULL	NULL	NULL	NULL	NULL
GSM663387	69	M	Smoker	200	NULL	3	NULL	0	0	0	10.5133	0	NULL	NULL	NULL	NULL	NULL	NULL	NULL
GSM663388	74	M	Smoker	75	NULL	2	NULL	0	0	0	17.2813	0	NULL	NULL	NULL	NULL	NULL	NULL	NULL
GSM663389	66	M	Smoker	22	IA	3	80	0	1	0	72.3121	1	0	0	0	0	20	NULL	NULL
GSM663390	58	F	Smoker	80	IB	2	70	0	0	0	140.452	0	NULL	0	1	NULL	NULL	NULL	NULL
GSM663391	42	F	Smoker	50	IIB	2	30	0	0	0	35.5811	1	0	0	0	0	NULL	NULL	NULL
GSM663392	53	F	Smoker	40	IIB	2	80	0	0	0	12.0246	1	0	1	1	0	0	NULL	NULL
GSM663393	77	M	Smoker	NULL	IIIA	3	80	0	0	0	103.589	1	NULL	0	0	NULL	0	NULL	NULL
GSM663394	66	M	Smoker	50	IA	1	1	0	0	0	137.232	0	NULL	0	0	NULL	0	NULL	NULL
GSM663395	52	F	Smoker	90	IA	2	80	0	0	0	126.062	0	NULL	0	0	NULL	0	NULL	NULL
GSM663396	66	F	Smoker	NULL	IB	2	70	0	1	0	14.193	1	NULL	0	0	NULL	0	NULL	NULL
GSM663397	85	F	Smoker	5	IA	2	70	0	0	0	36.7639	1	NULL	0	0	NULL	0	NULL	NULL
GSM663398	65	M	Smoker	10	IIIA	3	70	0	0	0	121.626	0	NULL	0	1	NULL	0	NULL	NULL
GSM663399	67	NULL	NeverSmoker	0	NULL	2	50	0	0	0	95.1786	1	0	0	0	0	30	F	IB
